# Supplementary material for: Synthesis, Characterization, Antibacterial Properties, and In Vitro Studies of Selenium and Strontium Co-Substituted Hydroxyapatite
Source: Int J Mol Sci. 2021 Apr 19;22(8):4246. doi: 10.3390/ijms22084246 (PMC8072711; doi:10.3390/ijms22084246)
Supplement: Supplementary file 1 [file ijms-22-04246-s001.zip]

Archive with 1 entries (1 files):
- ijms-1159369-supplementary.pdf
